# Supplementary material for: Assessing the environmental performance of optimized commercial refrigerators with alternative refrigerants and remote monitoring system: A cradle-to-grave life cycle assessment
Source: Heliyon. 2024 Apr 18;10(8):e29753. doi: 10.1016/j.heliyon.2024.e29753 (PMC11063436; doi:10.1016/j.heliyon.2024.e29753)
Supplement: Multimedia component 1 [file mmc1.xlsx]

## Sheet: Tabelle1
	INPUT	MATERIAL / PROCESS	UNIT	MODEL A	MODEL B	MODEL C	GEO	Data source
RAW MATERIAL
	Steel, low-alloyed, production, electric	Carbon steel	kg	401.79	373.71	240.81	EU no Swiss & Austria	Primary
	Steel, chromium steel 18/8, production, electric	Stainless steel	kg	16.43	6.73	38.7	EU	Primary
	Aluminium, cast alloy, market for	Aluminum	kg	17.69	32.78	20.39	Global	Primary
	Core board, market for	Cardboard	kg	18.94	28.37	16.18	Global	Primary
	Electronics, for control units, production	Electronic Components	kg	15.44	69.37	42.51	EU	Primary
	Sawnwood, hardwood, raw, dried (u=10%) production	Wood	m3	0.06	0.01	0.12	EU without Switzerland	Primary
	Polystyrene, general purpose, production	Plastic	kg	20.56	31.09	25.79	EU	Primary
	Copper-rich materials, market for	Copper	kg	27.06	23.68	19.26	Global	Primary
	Polyurethane, rigid foam, production	Foam	kg	25.66	9.31	9.64	EU	Primary
	Flat glass, coated, production	Glass	kg	114.28	66.19	64.61	EU	Primary
	Epoxy resin, liquid, market for	Powder coating	kg	1.88	5.89	0.99	EU	Primary
	market Propane, natural gas liquids fractionation	Propane (R290)	kg	0.3	-	-	Global	Primary
	Carbon dioxide, liquid, market for	Carbon dioxide (R744)	kg	-	1.18	-	EU	Primary
	Refrigerant r452a	Refrigerant R452A	kg	-	-	2.2	Perugia University	Primary
PRODUCTION
	Diesel, market for	Diesel	kg	1.68	1.49	1.6	EU without Switzerland	Primary
	Natural gas, high pressure market for	Natural gas	m3	11.29	10.01	10.77	Italy	Primary
	Electricity, medium voltage market for	Electricity	kWh	144.62	128.23	137.87	Italy	Primary
	Heat, district or industrial, natural gas market for heat, district or industrial, natural gas	Heat	MJ	418.33	370.92	398.8	EU without Switzerland	Primary
	Electricity, low voltage, electricity production, photovoltaic, 570kWp open ground installation, multi-Si	Electricity	kWh	21.1	18.7	20.11	Italy	Primary
	Electricity, medium voltage market for	Electricity	kWh	-0.68	-0.61	-0.65	Italy	Primary
	Diesel, burned in building machine, market for	Diesel	MJ	71.71	63.59	68.37	Global	Primary
	Municipal waste collection service by 21 metric ton lorry, market for	Waste collection service	kgkm	1372.37	1216.84	1308.33	Global	Primary
WASTE
	Packaging glass, white (waste treatment), recycling of packaging glass, white	Glass	kg	1.97	1.75	1.88	Global	Primary
	Steel and iron (waste treatment), recycling of steel and iron	Steel and iron	kg	0.58	0.51	0.55	Global	Primary
	Aluminium (waste treatment), recycling of aluminium	Aluminium	kg	0.00568	0.00503	0.00541	Global	Primary
	Paper (waste treatment), recycling of paper	Paper	kg	5.58	4.94	5.32	Global	Primary
	Waste wood, untreated {IT}| market for waste wood, untreated	Wood	kg	5.48	4.86	5.22	Italy	Primary
	Mixed plastics (waste treatment), recycling of mixed plastics	Mixed plastics	kg	6.1	5.41	5.81	Global	Primary
	Used cable, market for	Cables	kg	0.05	0.04	0.04	Global	Primary
	Waste electric and electronic equipment, treatment of, shredding	Electric and electronic	kg	0.59	0.52	0.56	Global	Primary
	Used refrigerant R134a, market for	Refrigerant	kg	0.00747	0.00662	0.00712	Global	Primary
	Hazardous waste, for incineration, market for hazardous waste, for incineration	Mix of waste	kg	3.17	2.81	3.02	EU without Switzerland	Primary
	Inert waste, for final disposal, treatment of inert waste, inert material landfill	Inert waste	kg	23.66	20.98	22.56	Perugia University	Primary
	Used toner module, laser printer, black/white, market for	Toner modules	kg	0.000299	0.000265	0.000285	Global	Primary
	treatment of waste emulsion paint, hazardous waste incineration	Emulsion paint	kg	1.33	1.18	1.26	EU without Switzerland	Primary
	Spent solvent mixture, treatment of spent solvent mixture, hazardous waste incineration	Solvent	kg	0.117	0.103	0.111	EU without Switzerland	Primary
	Hazardous waste, for underground deposit, market for	Hazardous waste	kg	0.000179	0.000159	0.000171	Global	Primary
	Waste mineral oil, treatment of waste mineral oil, hazardous waste incineration	Mineral oil	kg	0.0899	0.0797	0.0857	EU without Switzerland	Primary
	Non-Fe-Co-metals, from Li-ion battery, hydrometallurgical processing, market for	Non-Fe-Co-metals	kg	0.0278	0.0246	0.0265	Global	Primary
	Raw sewage sludge {RoW}| treatment of, municipal incineration	Sewage sludge	kg	4.01	3.55	3.82	Rest of the world	Primary
PRODUCTION EMISSIONS
	VOC, volatile organic compounds, unspecified origin	Volatile organic compounds	kg	0.00588	0.00521	0.0056	Perugia University	Secondary
	Sodium hydroxide	Sodium hydroxide	kg	3.64e-05	3.23e-05	3.47e-05	Perugia University	Secondary
	Hydrogen fluoride	Hydrogen fluoride	kg	8.61e-05	7.63e-05	8.21e-05	Perugia University	Secondary
	4,4'-Diisocyanatodiphenylmethane	4,4'-Diisocyanatodiphenylmethane	kg	4.36e-08	3.87e-08	4.16e-08	Perugia University	Secondary
TRANSPORT
	market for transport, freight, lorry 16-32 metric ton, EURO6	Transport - Raw material	tkm	162.01	148.82	139.27	EU	Secondary
	market for transport, freight, lorry 7.5-16 metric ton, EURO6	Transport - Final product	tkm	1267	1249.43	995.6	EU	Secondary
USE
	Electricity, medium voltage, market group for	Electricity - Standard use	kWh	98400	47000	103000	EU	Secondary
	Electricity, medium voltage, market group for	Electricity - Extended use	kWh	42200	20100	44200	EU	Secondary
END-OF-LIFE
	Steel and iron (waste treatment), recycling	Steel and iron recycling	kg	389.67	370.48	227.69	Global	Secondary
	Steel and iron (waste treatment), recycling	Steel and iron recycling	kg	12.87	6.74	32.83	Global	Secondary
	Aluminium (waste treatment), recycling	Aluminium recycling	kg	17.69	32.78	20.39	Global	Secondary
	Core board (waste treatment), recycling	Core board recycling	kg	18.94	28.41	16.18	Global	Secondary
	Waste electric and electronic equipment, treatment of, shredding	Electric and electronic shredding	kg	15.44	69.47	42.51	Global	Secondary
	Waste wood, post-consumer, market for waste wood, post-consumer	Waste wood	kg	45.02	7.26	87.02	EU	Secondary
	Mixed plastics (waste treatment), recycling of mixed plastics	Mixed plastics recycling	kg	20.56	31.13	25.79	Global	Secondary
	Copper scrap, sorted, pressed, market for	Copper scrap	kg	27.0552	23.68	19.26	Global	Secondary
	Waste natural gas, sour, treatment of, burned in production flare	Propane	MJ	13.7344	-	-	Global	Secondary
	Used refrigeration machine, carbon dioxide, liquid as refrigerant, treatment of | Cut-off, U	Carbon dioxide	kg	-	1.18	-	Global	Primary
	Used refrigerant R134a, treatment of used refrigerant R134a, final disposal	Refrigerant R134a	kg	-	-	2.22	Global	Secondary
	Waste polyurethane foam, market for	Polyurethane foam	kg	25.66	9.32	9.64	Global	Secondary
	Packaging glass, white (waste treatment), recycling of packaging glass, white	Packaging glass	kg	114.28	66.29	64.61	Global	Secondary
	Waste emulsion paint, treatment of, hazardous waste incineration	Emulsion paint	kg	1.88	5.9	0.99	EU without Switzerland	Secondary
Optimized Version
	Electricity, medium voltage, market group for	Electricity - Standard use	kWh	85600	39700	88100	EU	Primary
	Electricity, medium voltage, market group for	Electricity - Extended use	kWh	36700	17000	37800	EU	Primary
	Electricity, medium voltage, market group for	IoT - consume reduction	kWh	-	-	-2377.35	EU	Primary
	Carbon dioxide, liquid, market for	refrigerant - carbon dioxide (R744)	kg	1.5	-	-	EU	Primary
	Carbon dioxide, liquid, market for	refrigerant - carbon dioxide (R744)	kg	-	1.4	-	EU	Primary
	market Propane, natural gas liquids fractionation	refrigerant - propane (R290)	kg	-	-	0.296	Global	Primary
