# Supplementary material for: Assessing the environmental performance of optimized commercial refrigerators with alternative refrigerants and remote monitoring system: A cradle-to-grave life cycle assessment
Source: Heliyon. 2024 Apr 18;10(8):e29753. doi: 10.1016/j.heliyon.2024.e29753 (PMC11063436; doi:10.1016/j.heliyon.2024.e29753)
Supplement: Multimedia component 2 [file mmc2.xlsx]

## Sheet: Sheet1
Impact Category	Normalisation Factors
Global warming	0.000125
Stratospheric ozone depletion	16.7
Ionizing radiation	0.00208
Ozone formation, Human health	0.0486
Fine particulate matter formation	0.0391
Ozone formation, Terrestrial ecosystems	0.0563
Terrestrial acidification	0.0244
Freshwater eutrophication	1.54
Marine eutrophication	0.217
Terrestrial ecotoxicity	6.58e-05
Freshwater ecotoxicity	0.0397
Marine ecotoxicity	0.023
Human carcinogenic toxicity	0.0971
Human non-carcinogenic toxicity	3.2e-05
Land use	0.000162
Mineral resource scarcity	8.33e-06
Fossil resource scarcity	0.00102
Water consumption	0.00375
