# Supplementary material for: Assessing the environmental performance of optimized commercial refrigerators with alternative refrigerants and remote monitoring system: A cradle-to-grave life cycle assessment
Source: Heliyon. 2024 Apr 18;10(8):e29753. doi: 10.1016/j.heliyon.2024.e29753 (PMC11063436; doi:10.1016/j.heliyon.2024.e29753)
Supplement: Multimedia component 3 [file mmc3.xlsx]

## Sheet: Sheet2
Impact category	Model A	Model A – Optimized	Model B	Model B – Optimized	Model C	Model C – Optimized
Mineral resource scarcity	0.0013	0.00123	0.00145	0.0014	0.00167	0.00158
Marine eutrophication	0.07	0.06	0.04	0.04	0.07	0.06
Land use	0.26	0.23	0.14	0.12	0.29	0.25
Stratospheric ozone depletion	0.46	0.4	0.24	0.21	0.49	0.42
Human non-carcinogenic toxicity	0.54	0.49	0.4	0.37	0.56	0.5
Freshwater ecotoxicity	1.46	1.37	1.64	1.58	1.64	1.52
Fine particulate matter formation	3.37	2.96	1.88	1.65	3.65	3.12
Marine ecotoxicity	3.58	3.36	4.39	4.27	4.33	4.04
Water consumption	3.84	3.36	1.96	1.69	4.09	3.46
Ionizing radiation	4.25	3.7	2.08	1.76	4.53	3.82
Ozone formation, Human health	5.01	4.4	2.78	2.43	5.43	4.63
Terrestrial acidification	5.31	4.67	2.92	2.55	5.68	4.85
Ozone formation, Terrestrial ecosystems	5.87	5.15	3.27	2.85	6.36	5.43
Global warming	7.05	6.16	3.69	3.18	7.6	6.44
Freshwater eutrophication	9.87	8.64	5.42	4.71	10.69	9.1
Terrestrial ecotoxicity	9.94	9.44	9.12	8.83	10.19	9.53
Fossil resource scarcity	15.43	13.5	8.11	6.99	16.58	14.08
Human carcinogenic toxicity	138.41	132.89	111.58	108.4	119.84	112.65
